# Supplementary material for: A Cascaded Quantized Spiking Neural Network for Real-Time ECG Arrhythmia Detection on Edge Hardware
Source: Sensors (Basel). 2026 Jun 11;26(12):3723. doi: 10.3390/s26123723 (PMC13306364; doi:10.3390/s26123723)
Supplement: Supplementary file 1 [file sensors-26-03723-s001.zip]

Archive with 28 entries (27 files):
- Definitions/
- Definitions/fig_14_qcsnn24_fused_power.png
- Definitions/fig_1_qcsnn24_fused_architecture.pdf
- Definitions/fig_2_fused_stages_training.pdf
- Definitions/fig_3_fused_stages_inference.pdf
- Definitions/fig_4_soft_hard_v3.png
- Definitions/fig_5_qcsnn24_fused_bd.pdf
- Definitions/journalnames.tex
- Definitions/logo-mdpi-eps-converted-to.pdf
- Definitions/logo-mdpi.eps
- Definitions/logo-orcid.pdf
- Definitions/logo-updates-eps-converted-to.pdf
- Definitions/logo-updates.eps
- Definitions/mdpi.bst
- Definitions/mdpi.cls
- Definitions/mdpi_apacite.bst
- Definitions/mdpi_apacite.sty
- Definitions/mdpi_chicago.bst
- Definitions/refs.bib
- Definitions/sensors-logo-eps-converted-to.pdf
- Definitions/sensors-logo.eps
- Definitions/sensors-logo.png
- sensors-4315404-supplementary-english.aux
- sensors-4315404-supplementary-english.log
- sensors-4315404-supplementary-english.out
- sensors-4315404-supplementary-english.pdf
- sensors-4315404-supplementary-english.synctex.gz
- sensors-4315404-supplementary-english.tex
