# Supplementary material for: A Cascaded Quantized Spiking Neural Network for Real-Time ECG Arrhythmia Detection on Edge Hardware
Source: Sensors (Basel). 2026 Jun 11;26(12):3723. doi: 10.3390/s26123723 (PMC13306364; doi:10.3390/s26123723)
Supplement: Supplementary file 1 [file sensors-26-03723-s001.zip › Definitions/refs.bib]

% Bibliography file for QCSNN ECG Arrhythmia Detection Paper
% Standardized: full journal names, "Proceedings of the..." for conferences,
% double-dash page ranges throughout, uppercase entry-type keywords.

@MISC{bgCode2026,
  author       = {Banjo, O. and Ghoraani, B.},
  title        = {A Cascaded Quantized Spiking Neural Network for Real-Time ECG Arrhythmia Detection on Edge Hardware},
  howpublished = {\url{https://github.com/BanjoOD/dual_head_cascaded_qcsnn}},
  year         = {2026}
}

@ARTICLE{Serrano2023,
  author  = {Serrano, L. P. and Maita, K. C. and Avila, F. R. and others},
  title   = {Benefits and Challenges of Remote Patient Monitoring as Perceived by Health Care Practitioners: A Systematic Review},
  journal = {The Permanente Journal},
  year    = {2023}
}

@CONFERENCE{Mazzoni2024,
  author    = {Mazzoni, B. and others},
  title     = {Balancing accuracy and energy efficiency on ultra-low-power platforms for {ECG} analysis},
  booktitle = {Proceedings of the IEEE International Conference on Omni-layer Intelligent Systems (COINS)},
  year      = {2024},
  pages     = {1--6},
  address   = {London, UK}
}

@ARTICLE{Francisco2025,
  author  = {Francisco, A. and Pascoal, C. and Lamborne, P. and others},
  title   = {Wearables and Atrial Fibrillation: Advances in Detection, Clinical Impact, Ethical Concerns, and Future Perspectives},
  journal = {Cureus},
  volume  = {17},
  number  = {1},
  pages   = {e77404},
  year    = {2025}
}

@ARTICLE{RivasCaicedo2025,
  author  = {Rivas-Caicedo, J. L. and Ni\~{n}o-Tejada, K. and Salda\~{n}a-Aristizabal, L. and Patarroyo-Montenegro, J. F.},
  title   = {A Distributed Wearable Computing Framework for Human Activity Classification},
  journal = {Electronics},
  volume  = {14},
  number  = {16},
  pages   = {3203},
  year    = {2025}
}

@ARTICLE{Feng2022Deep,
  author  = {Feng, Y. and Geng, S. and Chu, J. and others},
  title   = {Building and training a deep spiking neural network for {ECG} classification},
  journal = {Biomedical Signal Processing and Control},
  volume  = {77},
  pages   = {103749},
  year    = {2022}
}

@ARTICLE{Chu2022,
  author  = {Chu, Haoming and Yan, Yulong and Gan, Leijing and others},
  title   = {A Neuromorphic Processing System With Spike-Driven {SNN} Processor for Wearable {ECG} Classification},
  journal = {IEEE Transactions on Biomedical Circuits and Systems},
  volume  = {16},
  number  = {4},
  pages   = {511--523},
  year    = {2022}
}

@ARTICLE{Romdhane2020,
  author  = {Romdhane, T. F. and Alhichri, H. and Ouni, R. and Atri, M.},
  title   = {Electrocardiogram heartbeat classification based on a deep convolutional neural network and focal loss},
  journal = {Computers in Biology and Medicine},
  volume  = {123},
  pages   = {103866},
  year    = {2020}
}

@ARTICLE{Wang2020,
  author  = {Wang, T. and Lu, C. and Yang, M. and others},
  title   = {A hybrid method for heartbeat classification via convolutional neural networks, multilayer perceptrons and focal loss},
  journal = {PeerJ Computer Science},
  volume  = {6},
  pages   = {e324},
  year    = {2020}
}

@ARTICLE{deChazal2004,
  author  = {de Chazal, P. and O'Dwyer, M. and Reilly, R. B.},
  title   = {Automatic classification of heartbeats using {ECG} morphology and heartbeat interval features},
  journal = {IEEE Transactions on Biomedical Engineering},
  volume  = {51},
  number  = {7},
  pages   = {1196--1206},
  year    = {2004}
}

@ARTICLE{Wang2021,
  author  = {Wang, T. and Lu, C. and Sun, Y. and others},
  title   = {Automatic {ECG} classification using continuous wavelet transform and convolutional neural network},
  journal = {Entropy},
  volume  = {23},
  number  = {1},
  pages   = {119},
  year    = {2021}
}

@ARTICLE{Saadatnejad2020,
  author  = {Saadatnejad, S. and Oveisi, M. and Hashemi, M.},
  title   = {{LSTM}-Based {ECG} Classification for Continuous Monitoring on Personal Wearable Devices},
  journal = {IEEE Journal of Biomedical and Health Informatics},
  volume  = {24},
  number  = {2},
  pages   = {515--523},
  year    = {2020}
}

@ARTICLE{Kiranyaz2016,
  author  = {Kiranyaz, S. and Ince, T. and Gabbouj, M.},
  title   = {Real-Time Patient-Specific {ECG} Classification by {1-D} Convolutional Neural Networks},
  journal = {IEEE Transactions on Biomedical Engineering},
  volume  = {63},
  number  = {3},
  pages   = {664--675},
  year    = {2016}
}

@MISC{Gholami2021,
  author       = {Gholami, A. and Kim, S. and Dong, Z. and Yao, Z. and Mahoney, M. W. and Keutzer, K.},
  title        = {A Survey of Quantization Methods for Efficient Neural Network Inference},
  howpublished = {arXiv preprint arXiv:2103.13630},
  year         = {2021}
}

@ARTICLE{Xu2018EndToEndECG,
  author  = {Xu, S.-S. and Mak, M.-W. and Cheung, C.-C.},
  title   = {Towards End-to-End {ECG} Classification With Raw Signal Extraction and Deep Neural Networks},
  journal = {IEEE Journal of Biomedical and Health Informatics},
  volume  = {23},
  pages   = {1574--1584},
  year    = {2018}
}

@ARTICLE{Egger2022MetaReview,
  author  = {Egger, J. and Gsaxner, C. and Pepe, A. and others},
  title   = {Medical deep learning---A systematic meta-review},
  journal = {Computer Methods and Programs in Biomedicine},
  volume  = {221},
  year    = {2022}
}

@ARTICLE{Xiao2023DLArrhythmia,
  author  = {Xiao, Q. and Lee, K. and Mokhtar, S. A. and others},
  title   = {Deep Learning-Based {ECG} Arrhythmia Classification: A Systematic Review},
  journal = {Applied Sciences},
  volume  = {13},
  number  = {8},
  pages   = {4964},
  year    = {2023}
}

@ARTICLE{Yan2021SNN,
  author  = {Yan, Z. and Zhou, J. and Wong, W. F.},
  title   = {Energy efficient {ECG} classification with spiking neural network},
  journal = {Biomedical Signal Processing and Control},
  volume  = {63},
  pages   = {102170},
  year    = {2021}
}

@ARTICLE{Gilani2023,
  author  = {Gilani, S. Q. and Syed, T. and Umair, M. and Marques, O.},
  title   = {Skin cancer classification using deep spiking neural network},
  journal = {Journal of Digital Imaging},
  volume  = {36},
  pages   = {1137--1147},
  year    = {2023}
}

@ARTICLE{Ho2023MiCE,
  author  = {Ho, N.-D. and Chang, I.-J.},
  title   = {{MiCE}: an {ANN}-to-{SNN} conversion technique to enable high accuracy and low latency},
  journal = {IEEE Journal on Emerging and Selected Topics in Circuits and Systems},
  volume  = {13},
  number  = {4},
  pages   = {1094--1105},
  year    = {2023}
}

@ARTICLE{Gao2023,
  author  = {Gao, H. and He, J. and Wang, H. and others},
  title   = {High-accuracy deep {ANN}-to-{SNN} conversion using quantization-aware training framework and calcium-gated bipolar leaky integrate and fire neuron},
  journal = {Frontiers in Neuroscience},
  volume  = {17},
  year    = {2023}
}

@ARTICLE{Neftci2019Surrogate,
  author  = {Neftci, E. O. and Mostafa, H. and Zenke, F.},
  title   = {Surrogate gradient learning in spiking neural networks: Bringing the power of gradient-based optimization to spiking neural networks},
  journal = {IEEE Signal Processing Magazine},
  volume  = {36},
  number  = {6},
  pages   = {51--63},
  year    = {2019}
}

@ARTICLE{Wu2018STDP,
  author  = {Wu, Y. and Deng, L. and Li, G. and Zhu, J. and Shi, L.},
  title   = {Spatio-temporal backpropagation for training high-performance spiking neural networks},
  journal = {Frontiers in Neuroscience},
  volume  = {12},
  pages   = {331},
  year    = {2018}
}

@CONFERENCE{Deng2022Tet,
  author    = {Deng, S. and Li, Y. and Zhang, S. and Gu, S.},
  title     = {Temporal efficient training of spiking neural network via gradient re-weighting},
  booktitle = {Proceedings of the International Conference on Learning Representations (ICLR)},
  year      = {2022}
}

@CONFERENCE{Guo2022Imloss,
  author    = {Guo, Y. and Chen, Y. and Zhang, L. and others},
  title     = {{IM-Loss}: Information maximization loss for spiking neural networks},
  booktitle = {Proceedings of the Advances in Neural Information Processing Systems (NeurIPS)},
  volume    = {35},
  pages     = {156--166},
  year      = {2022}
}

@CONFERENCE{Guo2023Rmploss,
  author    = {Guo, Y. and Liu, X. and Chen, Y. and others},
  title     = {{RMP-Loss}: Regularizing membrane potential distribution for spiking neural networks},
  booktitle = {Proceedings of the IEEE/CVF International Conference on Computer Vision (ICCV)},
  pages     = {17391--17401},
  year      = {2023}
}

@CONFERENCE{Lin2017Focal,
  author    = {Lin, T.-Y. and Goyal, P. and Girshick, R. and others},
  title     = {Focal loss for dense object detection},
  booktitle = {Proceedings of the IEEE International Conference on Computer Vision (ICCV)},
  pages     = {2980--2988},
  year      = {2017}
}

@ARTICLE{Zhou2024Review,
  author  = {Zhou, C. and Zhang, H. and Yu, L. and others},
  title   = {Direct training high-performance deep spiking neural networks: A review of theories and methods},
  journal = {Frontiers in Neuroscience},
  volume  = {18},
  pages   = {1383844},
  year    = {2024}
}

@ARTICLE{Kim2024Review,
  author  = {Kim, S. and Yun, H. and Lee, S. and others},
  title   = {Review on spiking neural network-based {ECG} classification methods for low-power environments},
  journal = {Biomedical Engineering Letters},
  volume  = {14},
  number  = {5},
  pages   = {1065--1088},
  year    = {2024}
}

@ARTICLE{Berrahou2024CNN,
  author  = {Berrahou, A. and Martinet, J. and Naegel, B.},
  title   = {Arrhythmia detection in inter-patient {ECG} signals using entropy rate features and {RR} intervals with {CNN} architecture},
  journal = {Computer Methods in Biomechanics and Biomedical Engineering},
  year    = {2024},
  doi     = {10.1080/10255842.2024.2378105}
}

@ARTICLE{Zhang2021Adversarial,
  author  = {Zhang, W. and Yu, L. and Ye, L. and others},
  title   = {Interpatient {ECG} heartbeat classification with an adversarial convolutional neural network},
  journal = {Journal of Healthcare Engineering},
  volume  = {2021},
  pages   = {9946596},
  year    = {2021}
}

@ARTICLE{Zhou2024Multiscale,
  author  = {Zhou, F. and Sun, Y. and Wang, Y.},
  title   = {Inter-patient {ECG} arrhythmia heartbeat classification network based on multiscale convolution and {FCBA}},
  journal = {Biomedical Signal Processing and Control},
  volume  = {89},
  pages   = {105774},
  year    = {2024}
}

@ARTICLE{Xing2022SNN,
  author  = {Xing, Y. and Di Caterina, G. and Soraghan, J.},
  title   = {Accurate {ECG} classification based on spiking neural network and attentional mechanism for real-time implementation on personal portable devices},
  journal = {Electronics},
  volume  = {11},
  number  = {12},
  pages   = {1889},
  year    = {2022}
}

@MISC{Weng2023,
  author       = {Weng, O.},
  title        = {Neural network quantization for efficient inference: a survey},
  howpublished = {arXiv preprint arXiv:2112.06126v2},
  year         = {2023}
}

@ARTICLE{Arona2023,
  author  = {Arona, S. and Gupta, M. and Gill, S. S.},
  title   = {Accelerating deep convolutional neural network on {FPGA} for {ECG} signal classification},
  journal = {Microprocessors and Microsystems},
  volume  = {101},
  pages   = {104897},
  year    = {2023}
}

@CONFERENCE{Tiwari2022,
  author    = {Tiwari, S. and Muduli, P. R.},
  title     = {Convolutional Neural Network-based {ECG} Classification on {PYNQ-Z2} Framework},
  booktitle = {Proceedings of the IEEE International Conference on Electronics, Computing and Communication Technologies (CONECCT)},
  pages     = {1--6},
  address   = {Bangalore, India},
  year      = {2022},
  doi       = {10.1109/CONECCT55679.2022.9865780}
}

@ARTICLE{Lu2022,
  author  = {Lu, J. and Liu, D. and Cheng, X. and others},
  title   = {An efficient unstructured sparse convolutional neural network accelerator for wearable {ECG} classification device},
  journal = {IEEE Transactions on Circuits and Systems I: Regular Papers},
  volume  = {69},
  pages   = {4572--4582},
  year    = {2022}
}

@ARTICLE{Xiaolin2024,
  author  = {Xiaolin, Li and Cardiff, Barry and John, Deepu},
  title   = {A Two-Stage {ECG} Classifier for Decentralized Inferencing Across Edge-Cloud Continuum},
  journal = {IEEE Sensors Journal},
  volume  = {24},
  number  = {14},
  pages   = {23324--23335},
  year    = {2024}
}

@CONFERENCE{Nazeri2018,
  author    = {Nazeri, K. and Aminpour, A. and Ebrahimi, M.},
  title     = {Two-stage convolutional neural network for breast cancer histology image classification},
  booktitle = {Proceedings of the International Conference on Image Analysis and Recognition},
  pages     = {717--726},
  year      = {2018}
}

@ARTICLE{Huang2019TCBIRADS,
  author  = {Huang, Y. and Han, L. and Dou, H. and others},
  title   = {Two-stage {CNNs} for computerized {BI-RADS} categorization in breast ultrasound images},
  journal = {BioMedical Engineering OnLine},
  volume  = {18},
  number  = {8},
  year    = {2019}
}

@CONFERENCE{BG2025QCSNN,
  author    = {Banjo, O. and Ghoraani, B.},
  title     = {{QCSNN}: A Memory-Efficient Spiking Neural Network for On-Device {ECG}-Based Arrhythmia Detection},
  booktitle = {Proceedings of the IEEE International Conference on Omni-layer Intelligent Systems (COINS)},
  year      = {2025},
  pages     = {1--6},
  address   = {Madison, WI, USA}
}

@CONFERENCE{Scrugli2024DATE,
  author    = {Scrugli, M. A. and Busia, P. and Leone, G. and Meloni, P.},
  title     = {On-{FPGA} Spiking Neural Networks for Integrated Near-Sensor {ECG} Analysis},
  booktitle = {Proceedings of the Design, Automation \& Test in Europe Conference (DATE)},
  year      = {2024},
  pages     = {1--6},
  address   = {Valencia, Spain}
}

@ARTICLE{Rathi2021,
  author  = {Rathi, N. and Roy, K.},
  title   = {{DIET-SNN}: direct input encoding with leakage and threshold optimization in deep spiking neural networks},
  journal = {IEEE Transactions on Neural Networks and Learning Systems},
  volume  = {34},
  number  = {6},
  year    = {2021}
}

@ARTICLE{Gold2000,
  author  = {Goldberger, A. L. and Amaral, L. A. and Glass, L. and others},
  title   = {{PhysioBank}, {PhysioToolkit}, and {PhysioNet}: Components of a new research resource for complex physiologic signals},
  journal = {Circulation},
  volume  = {101},
  number  = {23},
  pages   = {e215--e220},
  year    = {2000}
}

@ARTICLE{Eshraghian2023snnTorch,
  author  = {Eshraghian, J. K. and Ward, M. and Neftci, E. O. and others},
  title   = {Training spiking neural networks using lessons from deep learning},
  journal = {Proceedings of the IEEE},
  volume  = {111},
  pages   = {1016--1054},
  year    = {2023}
}

@MISC{Pappalardo2023brevitas,
  author       = {Pappalardo, A.},
  title        = {{Xilinx/brevitas}},
  howpublished = {\url{https://github.com/Xilinx/brevitas}},
  year         = {2023}
}

@MISC{Lin2017FocalLoss,
  author       = {Lin, T.-Y. and Goyal, P. and Girshick, R. and others},
  title        = {Focal Loss for Dense Object Detection},
  howpublished = {arXiv preprint arXiv:1708.02002v2},
  year         = {2017}
}

@MANUAL{vitis2025_1,
  author       = {{Advanced Micro Devices, Inc.}},
  title        = {Vitis Unified Software Platform Documentation: Embedded Software Development ({UG1400})},
  edition      = {Version 2025.1},
  year         = {2025}
}

@MANUAL{vivado2025_1,
  author       = {{Advanced Micro Devices, Inc.}},
  title        = {Vivado Design Suite User Guide: Release Notes, Installation, and Licensing ({UG973})},
  edition      = {Version 2025.1},
  year         = {2025}
}

@ARTICLE{Hannun2019Cardiologist,
  author  = {Hannun, A. Y. and Rajpurkar, P. and Haghpanahi, M. and others},
  title   = {Cardiologist-level arrhythmia detection and classification in ambulatory electrocardiograms using a deep neural network},
  journal = {Nature Medicine},
  volume  = {25},
  number  = {1},
  pages   = {65--69},
  year    = {2019}
}

@ARTICLE{Shin2026Comparative,
  author  = {Shin, D. G. and Kim, B. and Ahn, J. and others},
  title   = {Comparative performance of patch-type and lead-type wearable electrocardiogram devices for arrhythmia detection in routine clinical practice},
  journal = {Journal of Clinical Medicine},
  volume  = {15},
  number  = {2},
  pages   = {526},
  year    = {2026}
}

@ARTICLE{Wasserlauf2019Smartwatch,
  author  = {Wasserlauf, J. and You, C. and Patel, R. and others},
  title   = {Smartwatch performance for the detection and quantification of atrial fibrillation},
  journal = {Circulation: Arrhythmia and Electrophysiology},
  volume  = {12},
  number  = {6},
  pages   = {e006834},
  year    = {2019}
}

@ARTICLE{AlKhatib2018AHAACC,
  author  = {Al-Khatib, S. M. and Stevenson, W. G. and Ackerman, M. J. and others},
  title   = {2017 {AHA/ACC/HRS} guideline for management of patients with ventricular arrhythmias and the prevention of sudden cardiac death},
  journal = {Circulation},
  volume  = {138},
  number  = {13},
  pages   = {e272--e391},
  year    = {2018}
}

@ARTICLE{Prisco2023PVC,
  author  = {Prisco, A. R. and Castro, J. R. and Roukoz, H. and Tholakanahalli, V. N.},
  title   = {Premature ventricular complexes: Benign versus malignant -- How to approach?},
  journal = {Indian Pacing and Electrophysiology Journal},
  volume  = {23},
  number  = {6},
  pages   = {189--195},
  year    = {2023}
}

@ARTICLE{Binici2010Excessive,
  author  = {Binici, Z. and Intzilakis, T. and Nielsen, O. W. and others},
  title   = {Excessive supraventricular ectopic activity and increased risk of atrial fibrillation and stroke},
  journal = {Circulation},
  volume  = {121},
  number  = {17},
  pages   = {1904--1911},
  year    = {2010}
}

@ARTICLE{Drew2014Insights,
  author  = {Drew, B. J. and Harris, P. and Z\`{e}gre-Hemsey, J. K. and others},
  title   = {Insights into the problem of alarm fatigue with physiologic monitor devices: A comprehensive observational study of consecutive intensive care unit patients},
  journal = {PLoS ONE},
  volume  = {9},
  number  = {10},
  pages   = {e110274},
  year    = {2014}
}

@ARTICLE{Tran2023FalseAF,
  author  = {Tran, K.-V. and Filippaios, A. and Noorishirazi, K. and others},
  title   = {False atrial fibrillation alerts from smartwatches are associated with decreased perceived physical well-being and confidence in chronic symptoms management},
  journal = {Cardiology and Cardiovascular Medicine},
  volume  = {7},
  number  = {2},
  pages   = {97--107},
  year    = {2023}
}

@ARTICLE{Liu2023FPGA,
  author  = {Liu, W. and Guo, Q. and Chen, S. and others},
  title   = {A fully-mapped and energy-efficient {FPGA} accelerator for dual-function {AI}-based analysis of {ECG}},
  journal = {Frontiers in Physiology},
  volume  = {14},
  pages   = {1079503},
  year    = {2023}
}

@ARTICLE{Islam2023HARDC,
  author  = {Islam, M. S. and Hasan, K. F. and Sultana, S. and others},
  title   = {{HARDC}: A novel {ECG}-based heartbeat classification method to detect arrhythmia using hierarchical attention based dual structured {RNN} with dilated {CNN}},
  journal = {Neural Networks},
  volume  = {162},
  pages   = {271--287},
  year    = {2023},
  doi     = {10.1016/j.neunet.2023.03.004}
}

@ARTICLE{Prakash2025EAAI,
  author  = {Prakash, A. J. and Atef, M.},
  title   = {A lightweight deep learning approach for patient-specific electrocardiogram beat classification using local and long-term dependencies},
  journal = {Engineering Applications of Artificial Intelligence},
  volume  = {152},
  pages   = {110754},
  year    = {2025},
  doi     = {10.1016/j.engappai.2025.110754}
}

@ARTICLE{Mangaraj2025,
  author  = {Mangaraj, Soumyashree and Mahapatra, Kamalakanta and Ari, Samit},
  title   = {Cardiac arrhythmia classification system: An optimized {HLS}-based hardware implementation on {PYNQ} platform},
  journal = {Microprocessors and Microsystems},
  volume  = {120},
  pages   = {105225},
  year    = {2026},
  doi     = {10.1016/j.micpro.2025.105225}
}

@ARTICLE{Sellami2019,
  author  = {Sellami, Ali and Hwang, Heasoo},
  title   = {A robust deep convolutional neural network with batch-weighted loss for heartbeat classification},
  journal = {Expert Systems with Applications},
  volume  = {122},
  pages   = {75--84},
  year    = {2019},
  doi     = {10.1016/j.eswa.2018.12.037}
}

@ARTICLE{Mondejar2019,
  author  = {Mond{\'e}jar-Guerra, V. and Novo, J. and Rouco, J. and Penedo, M. G. and Ortega, M.},
  title   = {Heartbeat classification fusing temporal and morphological information of {ECGs} via ensemble of classifiers},
  journal = {Biomedical Signal Processing and Control},
  volume  = {47},
  pages   = {41--48},
  year    = {2019},
  doi     = {10.1016/j.bspc.2018.08.007}
}

@MANUAL{Zynq7000Datasheet,
  title        = {{Zynq 7000 SoC Data Sheet: Overview (DS190)}},
  organization = {Advanced Micro Devices, Inc. ({AMD-Xilinx})},
  year         = {2024},
  note         = {Product specification, Version 1.11.1},
  url          = {https://docs.amd.com/v/u/en-US/ds190-Zynq-7000-Overview}
}

@ARTICLE{PanTompkins1985,
  author  = {Pan, Jiapu and Tompkins, Willis J.},
  title   = {A Real-Time {QRS} Detection Algorithm},
  journal = {IEEE Transactions on Biomedical Engineering},
  volume  = {BME-32},
  number  = {3},
  pages   = {230--236},
  year    = {1985},
  doi     = {10.1109/TBME.1985.325532}
}

@ARTICLE{Liu2019PanTompkinsEmbedded,
  author  = {Liu, Feifei and Wei, Shoushui and Li, Yibin and Jiang, Xinge and Zhang, Zhimin and Zhang, Liping and Liu, Chengyu},
  title   = {The Accuracy on the Common {Pan-Tompkins} Based {QRS} Detection Methods Through Low-Quality Electrocardiogram Database},
  journal = {Journal of Medical Imaging and Health Informatics},
  volume  = {9},
  number  = {9},
  pages   = {1817--1823},
  year    = {2019},
  doi     = {10.1166/jmihi.2019.2829}
}
