# Supplementary material for: A Cascaded Quantized Spiking Neural Network for Real-Time ECG Arrhythmia Detection on Edge Hardware
Source: Sensors (Basel). 2026 Jun 11;26(12):3723. doi: 10.3390/s26123723 (PMC13306364; doi:10.3390/s26123723)
Supplement: Supplementary file 1 [file sensors-26-03723-s001.zip › sensors-4315404-supplementary-english.aux]

\relax 
\providecommand*\new@tpo@label[2]{}
\providecommand\hyper@newdestlabel[2]{}
\providecommand\HyperFirstAtBeginDocument{\AtBeginDocument}
\HyperFirstAtBeginDocument{\ifx\hyper@anchor\@undefined
\global\let\oldnewlabel\newlabel
\gdef\newlabel#1#2{\newlabelxx{#1}#2}
\gdef\newlabelxx#1#2#3#4#5#6{\oldnewlabel{#1}{{#2}{#3}}}
\AtEndDocument{\ifx\hyper@anchor\@undefined
\let\newlabel\oldnewlabel
\fi}
\fi}
\global\let\hyper@last\relax 
\gdef\HyperFirstAtBeginDocument#1{#1}
\providecommand\HyField@AuxAddToFields[1]{}
\providecommand\HyField@AuxAddToCoFields[2]{}
\bibstyle{Definitions/mdpi}
\citation{BG2025QCSNN}
\citation{BG2025QCSNN}
\providecommand \oddpage@label [2]{}
\newmarginnote{note.1.1}{{1}{10945661sp}}
\@writefile{lot}{\contentsline {table}{\numberline {S1}{\ignorespaces Substantive extensions of the present work relative to our previous conference publication\nobreakspace  {}\citep  {BG2025QCSNN}.\relax }}{1}{table.caption.1}\protected@file@percent }
\providecommand*\caption@xref[2]{\@setref\relax\@undefined{#1}}
\newlabel{tab:s1_prior_work_diff}{{S1}{1}{Substantive extensions of the present work relative to our previous conference publication~\citep {BG2025QCSNN}.\relax }{table.caption.1}{}}
\newlabel{tab:s1_prior_work_diff@cref}{{[table][1][]S1}{[1][1][]1}}
\bibcite{BG2025QCSNN}{{1}{2025}{{Banjo and Ghoraani}}{{}}}
\@writefile{lot}{\contentsline {table}{\numberline {S2}{\ignorespaces Per-class precision, recall, and F1-score for the CE:RR$\rightarrow $Both deployment configuration on the intra-patient test set, reported across all six cross-validation folds as mean $\pm $ standard deviation.\relax }}{2}{table.caption.2}\protected@file@percent }
\newlabel{tab:s2_perclass_perfold}{{S2}{2}{Per-class precision, recall, and F1-score for the CE:RR$\rightarrow $Both deployment configuration on the intra-patient test set, reported across all six cross-validation folds as mean $\pm $ standard deviation.\relax }{table.caption.2}{}}
\newlabel{tab:s2_perclass_perfold@cref}{{[table][2][]S2}{[1][1][]2}}
\@writefile{toc}{\contentsline {section}{\numberline {1}}{2}{section.1}\protected@file@percent }
\newlabel{LastPage}{{}{2}{}{page.2}{}}
\xdef\lastpage@lastpage{2}
\xdef\lastpage@lastpageHy{2}
\gdef \@abspage@last{2}
