# Supplementary material for: A Cascaded Quantized Spiking Neural Network for Real-Time ECG Arrhythmia Detection on Edge Hardware
Source: Sensors (Basel). 2026 Jun 11;26(12):3723. doi: 10.3390/s26123723 (PMC13306364; doi:10.3390/s26123723)
Supplement: Supplementary file 1 [file sensors-26-03723-s001.zip › sensors-4315404-supplementary-english.out]

\BOOKMARK [1][]{section.1}{}{}% 1
