# Supplementary material for: A Cascaded Quantized Spiking Neural Network for Real-Time ECG Arrhythmia Detection on Edge Hardware
Source: Sensors (Basel). 2026 Jun 11;26(12):3723. doi: 10.3390/s26123723 (PMC13306364; doi:10.3390/s26123723)
Supplement: Supplementary file 1 [file sensors-26-03723-s001.zip › sensors-4315404-supplementary-english.tex]

%=================================================================
% Supplementary Material for MDPI Sensors submission
% Main paper title: "A Cascaded Quantized Spiking Neural Network
% for Real-Time ECG Arrhythmia Detection on Edge Hardware"
% Authors: Olamilekan Banjo and Behnaz Ghoraani
%=================================================================

\documentclass[sensors,supfile,accept,pdftex,moreauthors]{Definitions/mdpi}

%=================================================================
% MDPI internal commands - required scaffolding (mirror main paper)
\firstpage{1}
\makeatletter
\setcounter{page}{\@firstpage}
\makeatother
\pubvolume{26}
\issuenum{12}
\articlenumber{3723}
\pubyear{2026}
\copyrightyear{2026}
\datereceived{ }
\daterevised{ }
\dateaccepted{ }
\datepublished{ }

%=================================================================
% Extra packages (same as main paper for consistency)
\usepackage{bm}
\usepackage{threeparttable}
\usepackage{adjustbox}

% Apply fancyhdr fix consistent with main paper
\setlength{\headheight}{20.0pt}
\addtolength{\topmargin}{-8.0pt}

%=================================================================
% Renumber tables and figures with an "S" prefix to follow MDPI
% supplementary convention.
\renewcommand{\thetable}{S\arabic{table}}
\renewcommand{\thefigure}{S\arabic{figure}}

%=================================================================
% Title
\Title{A~Cascaded Quantized Spiking Neural Network for Real-Time ECG Arrhythmia Detection on Edge Hardware} %Attention: title altered

% Authors
\Author{Olamilekan Banjo and Behnaz Ghoraani *}

% Authors for PDF metadata
\AuthorNames{Olamilekan Banjo, Behnaz Ghoraani}

% Affiliations
\address{%
$^{1}$ \quad Florida Atlantic University, Boca Raton, FL 33431, USA; OBanjo2023@fau.edu (O.B.); bghoraani@fau.edu (B.G.)}

% Corresponding author
\corres{Correspondence: bghoraani@fau.edu}

\begin{document}
\vspace{2em}
\maketitle

\noindent This supplementary document provides additional context to the main manuscript through two tables: a structured comparison between this work and our previous conference publication (Table~\ref{tab:s1_prior_work_diff}), and the per-class per-fold metrics for the deployed CE:RR$\rightarrow$Both configuration on the intra-patient test set (Table~\ref{tab:s2_perclass_perfold}).

\vspace{1em}

%=================================================================
% Table S1: Prior-work differentiation
%=================================================================
\begin{table}[H]
\centering
\caption{Substantive extensions of the present work relative to our previous conference publication~\citep{BG2025QCSNN}.}
\label{tab:s1_prior_work_diff}
\begin{tabular}{p{0.21\linewidth} p{0.32\linewidth} p{0.32\linewidth}}
\toprule
\textbf{Dimension} & \textbf{Previous work~\citep{BG2025QCSNN}} & \textbf{Present work} \\
\midrule
Training architecture & Binary and four-class stages trained independently as two separate networks. & Jointly trained dual-head architecture sharing a single convolutional backbone, co-adapted via a combined loss in a single optimization process. \\[4pt]
Loss--feature interaction study & Single fixed combination of loss function and input features; no ablation. & Eight-configuration factorial study (two loss functions $\times$ four RR-routing strategies) surfacing the interaction effect that is among the central findings of this work. \\[4pt]
FPGA deployment and validation & No hardware deployment. & PYNQ-Z2 FPGA deployment with hardware-resident cascade early termination; comprehensive GPU--FPGA comparisons across classification fidelity, latency, throughput, power, and resource utilization. \\[4pt]
RR-interval features & Morphological waveform features only. & Additionally incorporates four RR-interval features ($RR_{\text{prev}}$, $RR_{\text{next}}$, $RR_{\text{ratio}}$, $RR_{\text{diff}}$) and demonstrates their interaction with loss function choice. \\
\bottomrule
\end{tabular}
\end{table}

\vspace{1em}

%=================================================================
% Table S2: Per-class per-fold metrics for CE:RR->Both
%=================================================================
\begin{table}[H]
\centering
\caption{Per-class precision, recall, and F1-score for the CE:RR$\rightarrow$Both deployment configuration on the intra-patient test set, reported across all six cross-validation folds as mean $\pm$ standard deviation.}
\label{tab:s2_perclass_perfold}
\begin{tabular}{l c c c}
\toprule
\textbf{Class} & \textbf{Precision} & \textbf{Recall} & \textbf{F1-score} \\
\midrule
\multicolumn{4}{l}{\textit{Stage-1 (binary: Normal vs.\ Abnormal)}} \\
\midrule
Normal   & 0.995 $\pm$ 0.000 & 0.972 $\pm$ 0.003 & 0.984 $\pm$ 0.002 \\
Abnormal & 0.801 $\pm$ 0.017 & 0.961 $\pm$ 0.002 & 0.874 $\pm$ 0.010 \\
\midrule
\multicolumn{4}{l}{\textit{Stage-2 (four-class: N, SVEB, VEB, F)}} \\
\midrule
N (Normal)  & 0.994 $\pm$ 0.001 & 0.992 $\pm$ 0.003 & 0.993 $\pm$ 0.001 \\
SVEB        & 0.854 $\pm$ 0.041 & 0.881 $\pm$ 0.014 & 0.866 $\pm$ 0.018 \\
VEB         & 0.965 $\pm$ 0.008 & 0.959 $\pm$ 0.004 & 0.962 $\pm$ 0.005 \\
F (Fusion)  & 0.732 $\pm$ 0.069 & 0.851 $\pm$ 0.022 & 0.785 $\pm$ 0.039 \\
\bottomrule
\end{tabular}
\end{table}

%=================================================================
% Bibliography (uses same refs as main paper, so cites BG2025QCSNN
% will resolve)
%=================================================================
% \bibliographystyle{mdpi}
%\externalbibliography{yes}
%\bibliography{Definitions/refs}
\begin{thebibliography}{999}

\bibitem[Banjo and Ghoraani(2025)]{BG2025QCSNN}
Banjo, O.; Ghoraani, B.
\newblock {QCSNN}: A Memory-Efficient Spiking Neural Network for On-Device
  {ECG}-Based Arrhythmia Detection.
\newblock In Proceedings of the IEEE International
  Conference on Omni-layer Intelligent Systems (COINS), Madison, WI, USA,
  2025; pp. 1--6.

\end{thebibliography}

\end{document}
